# Supplementary material for: AI-HOPE-TP53: A Conversational Artificial Intelligence Agent for Pathway-Centric Analysis of TP53-Driven Molecular Alterations in Early-Onset Colorectal Cancer
Source: Cancers (Basel). 2025 Aug 31;17(17):2865. doi: 10.3390/cancers17172865 (PMC12427220; doi:10.3390/cancers17172865)
Supplement: Supplementary file 1 [file cancers-17-02865-s001.zip]

Archive with 1 entries (1 files):
- cancers-3826781-supplementary.pdf
